# Supplementary material for: Late-Course Adaptive Adjustment Based on Metabolic Tumor Volume Changes during Radiotherapy May Reduce Radiation Toxicity in Patients with Non-Small Cell Lung Cancer
Source: PLoS One. 2017 Jan 26;12(1):e0170901. doi: 10.1371/journal.pone.0170901 (PMC5268643; doi:10.1371/journal.pone.0170901)
Supplement: S1 Table — (XLS) [file pone.0170901.s001.xls]

## Sheet: MTV
MTV
patient	MTV pre-RT				MTV during-RT
	Vtotal	Min	Max	Mean	Vtotal	Min	Max	Mean
NO.1	71.2587	6544.7	7741.7	7183	10.3212	6559.8	7573.2	7322.9
NO.2	35.8252	6929	7446.6	7216.7	5.08257	7012.5	7452	7302.1
NO.3	142.492	6716.3	7475.9	7076.2	56.0952	6728.1	7303.8	7030
NO.4	72.1091	6626.1	7577.1	7099.6	34.2246	6546.2	7638.5	7091.5
NO.5	183.447	5863.2	7419.4	7021.1	32.9027	6795	7156.8	6974.4
NO.6	96.1749	6557.7	7458.9	7007.4	11.9181	6872.4	7173.2	7020.5
NO.7	62.6283	6875.5	7493.6	7316.8	39.3315	6813.3	7482	7259.3
NO.8	12.2506	6823.2	7314.6	7036.2	12.2992	6742.2	7357.3	7020.8
NO.9	259.047	6503.6	7534	7003.6	269.401	197.1	7552.9	6977.8
NO.10	145.605	6718.4	7361.9	6975.7	94.1764	6955.9	7424	7132.7
NO.11	271.733	6463.4	7476.9	7013.9	147.732	6589.3	7421.8	6995.7
NO.12	228.436	6611.3	7369.9	7003.7	32.9884	6766.8	7301	7015.1
NO.13	85.9721	6648.1	7667.1	7009.8	93.3316	6608.3	7531.2	7019
NO.14	61.7737	6988.9	7353.2	7220.4	30.556	6625.8	7367.3	7184.2
NO.15	198.94	6632.7	7364.3	6985.4	108.96	6842.8	7310.1	7034.3
NO.16	241.286	6572.4	7413.9	7005.9	12.1391	6736.7	7432.5	7270.4
NO.17	145.722	2350.8	7707.3	6987.1	108.806	6685.7	7419.4	7025.1
