# Supplementary material for: Late-Course Adaptive Adjustment Based on Metabolic Tumor Volume Changes during Radiotherapy May Reduce Radiation Toxicity in Patients with Non-Small Cell Lung Cancer
Source: PLoS One. 2017 Jan 26;12(1):e0170901. doi: 10.1371/journal.pone.0170901 (PMC5268643; doi:10.1371/journal.pone.0170901)
Supplement: S2 Table — (XLS) [file pone.0170901.s002.xls]

## Sheet: Sheet2
	Total-lung
	patient	Dmean		V5		V10		V13		V15		V20		V25		V30
		Original plan	Composite plan	Original plan	Composite plan	Original plan	Composite plan	Original plan	Composite plan	Original plan	Composite plan	Original plan	Composite plan	Original plan	Composite plan	Original plan	Composite plan
	NO.1	1117	925.23	0.360519	0.315822	0.261928	0.23061	0.244363	0.213068	0.234458	0.203006	0.202799	0.172527	0.165999	0.139132	0.141077	0.112338
	NO.2	944.1	734.052	0.277407	0.231462	0.224011	0.1814	0.206235	0.164129	0.197405	0.155288	0.179481	0.137645	0.156745	0.118026	0.120668	0.0890781
	NO.3	1654.3	1445.2	0.533672	0.485504	0.367293	0.34616	0.327324	0.304983	0.300242	0.2776	0.261958	0.23274	0.237956	0.20644	0.215551	0.184509
	NO.4	1263.8	1124.54	0.486521	0.439795	0.357346	0.320542	0.306904	0.275229	0.281717	0.251293	0.233282	0.204488	0.1864	0.164441	0.151821	0.13361
	NO.5	1646.4	1338.73	0.588845	0.511102	0.482038	0.394151	0.426717	0.347124	0.386615	0.315544	0.304301	0.247127	0.244169	0.192093	0.20597	0.156046
	NO.6	1966.9	1541.64	0.739157	0.615725	0.548496	0.435966	0.452971	0.366322	0.411683	0.335505	0.338064	0.272163	0.292527	0.219918	0.253072	0.183319
	NO.7	1080.8	927.203	0.309709	0.276827	0.255135	0.225952	0.237641	0.207877	0.225511	0.196829	0.203644	0.176176	0.174655	0.149884	0.143382	0.121583
	NO.8	1019.3	910.967	0.327439	0.296744	0.239593	0.214065	0.210153	0.186877	0.19715	0.174888	0.171853	0.152071	0.149874	0.132995	0.132155	0.117629
	NO.9	2534.4	2363.47	0.833163	0.82598	0.724939	0.690203	0.633904	0.589794	0.57622	0.533074	0.473639	0.433045	0.399319	0.354702	0.338424	0.291747
	NO.10	1303.3	1153.8	0.471575	0.42986	0.313515	0.287712	0.275594	0.254887	0.260046	0.240929	0.228556	0.205813	0.19335	0.169505	0.16528	0.139577
	NO.11	2423.4	2364.51	0.907817	0.861637	0.80648	0.734325	0.709359	0.625622	0.637213	0.55581	0.484528	0.420005	0.39185	0.334591	0.320267	0.266793
	NO.12	2408.2	1950.64	0.871486	0.74451	0.700563	0.579212	0.602044	0.493131	0.547663	0.447211	0.452337	0.361532	0.386972	0.302208	0.305401	0.2367
	NO.13	2540.7	2339.08	0.783071	0.782381	0.607104	0.606061	0.530166	0.517573	0.494225	0.475395	0.437235	0.40922	0.395787	0.361603	0.354521	0.315693
	NO.14	977.9	891.903	0.440719	0.405485	0.267765	0.243531	0.234414	0.213898	0.219549	0.199706	0.190238	0.164455	0.147597	0.126653	0.0817803	0.0725882
	NO.15	1727.9	1561.5	0.627931	0.57905	0.491501	0.452874	0.418571	0.392217	0.37572	0.355888	0.283366	0.26972	0.224976	0.207577	0.194149	0.173796
	NO.16	1697.9	1185.19	0.592039	0.430201	0.444992	0.312718	0.374423	0.264836	0.339302	0.240962	0.277773	0.195445	0.236882	0.160452	0.203987	0.1361
	NO.17	1963.7	1800.69	0.693673	0.655592	0.56219	0.504905	0.467704	0.427782	0.420295	0.389368	0.344259	0.325138	0.297847	0.27552	0.256147	0.227962
	Heart
	patient	Dmean		V10		V20		V30		V40		V50		V60
		Original plan	Composite plan	Original plan	Composite plan	Original plan	Composite plan	Original plan	Composite plan	Original plan	Composite plan	Original plan	Composite plan	Original plan	Composite plan
	NO.1	133.7	106.006	0.0112916	0.0068434	0	0	0	0	0	0	0	0	0	0
	NO.2	460.2	307.864	0.129753	0.0840641	0.0912799	0.0553212	0.0302941	0.01836	0.0158387	0.0095992	0.00855911	0.00518734	3.45823e-05	2.0959e-05
	NO.3	1937.4	1873.27	0.501832	0.491434	0.345846	0.334641	0.255605	0.246997	0.182326	0.17816	0.132744	0.122292	0.0651081	0.0618489
	NO.4	210	175.018	0.0314745	0.0207979	0.00781281	0.00473504	0.00166673	0.00101014	0	0	0	0	0	0
	NO.5	2432.8	1666.78	0.558381	0.382012	0.420985	0.280849	0.340206	0.221659	0.279886	0.180844	0.201066	0.130488	0.151035	0.0959228
	NO.6	2254	1545.78	0.545222	0.390588	0.445795	0.286083	0.351239	0.218777	0.247422	0.151108	0.156882	0.0953273	0.0719247	0.043624
	NO.7	171.2	173.367	0.0455289	0.0487961	0.00830025	0.0171778	0	0.000188656	0	0	0	0	0	0
	NO.8	122.7	143.342	0	0.0118291	0	0.00588779	0	0.000428203	0	0	0	0	0	0
	NO.9	2963.1	2681.2	0.840215	0.835665	0.5916	0.543869	0.436598	0.365954	0.307934	0.2345	0.198564	0.143549	0.102527	0.0712544
	NO.10	1379.2	908.797	0.34959	0.226093	0.272785	0.170319	0.192653	0.119055	0.131931	0.080763	0.086004	0.0523662	0.0493639	0.0299175
	NO.11	3376.9	3164.76	0.994221	0.990976	0.695398	0.681797	0.487869	0.460087	0.356503	0.282119	0.227835	0.171771	0.111358	0.0834206
	NO.12	3742.9	3041.77	0.99999	0.801129	0.867735	0.67011	0.554926	0.457839	0.382432	0.319005	0.259754	0.200448	0.140571	0.10726
	NO.13	3559.9	3199.56	0.597552	0.600547	0.520542	0.517526	0.463984	0.449594	0.384979	0.352835	0.269778	0.23935	0.142428	0.117484
	NO.14	3245.1	2773.63	0.692815	0.614304	0.618826	0.544922	0.548141	0.466314	0.402483	0.316487	0.283356	0.224937	0.193994	0.147741
	NO.15	3304.8	2869.58	0.784035	0.694233	0.643366	0.559632	0.492808	0.431656	0.410171	0.343576	0.301398	0.24215	0.165623	0.128374
	NO.16	1179	732.903	0.289699	0.175575	0.170146	0.103119	0.114822	0.0695888	0.0922152	0.055888	0.0766655	0.046464	0.0487353	0.0295366
	NO.17	1590.4	1266.7	0.43702	0.362922	0.292568	0.234137	0.214847	0.159887	0.154708	0.101224	0.096565	0.0597163	0.0122232	0.00743325
	Esophagus
	patient	Dmax		Dmean		V35		V40		V50		V55		V60
		Original plan	Composite plan	Original plan	Composite plan	Original plan	Composite plan	Original plan	Composite plan	Original plan	Composite plan	Original plan	Composite plan	Original plan	Composite plan
	NO.1	6538.1	4991.42	1156.8	813.245	0.133474	0.0808936	0.104784	0.0635052	0.0593774	0.0359863	0.0336804	0.0204124	0.0122248	0.00740894
	NO.2	4276.3	3334.82	974.3	656.864	0.0646236	0.0391658	0	0	0	0	0	0	0	0
	NO.3	6916.5	6734.93	1493.9	1333.09	0.171575	0.131456	0.129325	0.0961021	0.0430226	0.0306158	0.0110777	0.00926143	0.00231858	0.00184828
	NO.4	7362.6	7305.12	2995.9	2589.71	0.440941	0.394389	0.43292	0.38505	0.420992	0.339837	0.380065	0.290251	0.309111	0.221309
	NO.5	7415.6	7277.01	3208.9	2666.52	0.485333	0.402721	0.461139	0.354756	0.3658	0.264019	0.291776	0.208518	0.258364	0.177745
	NO.6	7241.2	6780.45	2736.2	2118.38	0.388584	0.284267	0.380498	0.267689	0.331552	0.209153	0.29878	0.182298	0.268987	0.163022
	NO.7	1368.6	1104.5	219.1	163.988	0	0	0	0	0	0	0	0	0	0
	NO.8	7069.7	6886.72	1248.9	1099.99	0.121719	0.112364	0.118809	0.110601	0.0948049	0.0924672	0.093835	0.0832324	0.0863185	0.0664447
	NO.9	7367.4	7374.96	3625.3	4967.33	0.520673	0.494725	0.50601	0.459291	0.435571	0.397476	0.382383	0.356308	0.351907	0.324501
	NO.10	6812.3	6878.36	2119.4	2040.49	0.2828	0.288995	0.224717	0.239231	0.0949836	0.114651	0.0503049	0.0636258	0.0190298	0.025578
	NO.11	7414.1	7353.91	4008.8	3692.98	0.634913	0.564395	0.614329	0.535544	0.0993715	0.192428	0.413811	0.35424	0.386129	0.320688
	NO.12	7236.6	7186.85	3827.9	3395.55	0.471018	0.448524	0.461478	0.429659	0.446887	0.398636	0.417706	0.367521	0.390395	0.32619
	NO.13	7376.5	7260.33	2861.2	2566.69	0.421186	0.359062	0.382528	0.327626	0.313317	0.25933	0.264995	0.216068	0.207319	0.150251
	NO.14	7245.3	7208.55	2837.3	2542.12	0.393791	0.358142	0.386339	0.346988	0.349374	0.314075	0.341027	0.302517	0.32642	0.282601
	NO.15	7370.5	7293.76	2795.6	2639.36	0.374337	0.357118	0.347871	0.324535	0.311877	0.290552	0.29515	0.27452	0.278	0.251292
	NO.16	7409.8	7234.26	3895.7	2695.84	0.552291	0.376186	0.497621	0.335129	0.431178	0.279475	0.406437	0.258788	0.380299	0.237177
	NO.17	7185.6	7161.06	2973.9	2579.49	0.396596	0.339568	0.382904	0.319159	0.350873	0.2827	0.332779	0.260276	0.297814	0.224368
	Spinal-cord
	patient	Dmax
		Original plan	Composite plan
	NO.1	4614.5	4024.89
	NO.2	1303.5	1204.9
	NO.3	4335.6	4335.92
	NO.4	4483.6	4415.25
	NO.5	4495.3	4279.07
	NO.6	4386.6	4077.36
	NO.7	1099.4	1093.88
	NO.8	4199.7	4207.34
	NO.9	4390.7	4313.88
	NO.10	4187.2	4133.9
	NO.11	4164.7	4195.39
	NO.12	4219.8	4226.18
	NO.13	4033.1	3992.13
	NO.14	4483.5	4455.33
	NO.15	3978.1	3957.81
	NO.16	4033	3399.19
	NO.17	3987.3	3878.73
